# Supplementary material for: Defense Strategies: The Role of Transcription Factors in Tomato–Pathogen Interaction
Source: Biology (Basel). 2022 Feb 1;11(2):235. doi: 10.3390/biology11020235 (PMC8869667; doi:10.3390/biology11020235)
Supplement: Supplementary file 1 [file biology-11-00235-s001.zip]

Archive with 1 entries (1 files):
- biology-1494836-supplementary.pdf
